# Supplementary material for: A new species of the genus Gaeolaelaps (Acari, Mesostigmata, Laelapidae) from Iran
Source: Zookeys. 2013 Mar 15;(277):1–11. doi: 10.3897/zookeys.277.4741 (PMC3677369; doi:10.3897/zookeys.277.4741)
Supplement: XML Treatment for Gaeolaelaps iranicus [file zookeys.277.4741-treatment1.xml]

<!DOCTYPE tp:taxon-treatment
  PUBLIC "-//TaxonX//DTD Taxonomic Treatment Publishing DTD v0 20100105//EN" "tax-treatment-NSO.dtd">
<tp:taxon-treatment xmlns:tp="http://www.plazi.org/taxpub"><tp:treatment-meta><mixed-citation publication-type="journal"><person-group><name><surname>Kavianpour</surname><given-names>Mohammadreza</given-names></name><name><surname>Nemati</surname><given-names>Alireza</given-names></name><name><surname>Dariusz J. Gwiazdowicz</surname><given-names/></name><name><surname>Kocheili</surname><given-names> Farhan</given-names></name></person-group><article-title>A new species of the genus 
                    <bold><italic>Gaeolaelaps</italic></bold> (Acari, Mesostigmata, Laelapidae) from Iran
                </article-title><source>Zookeys</source><day>15</day><month>3</month><year>2013</year><volume>2013</volume><issue>277</issue><fpage>1</fpage><lpage>11</lpage><pub-id pub-id-type="doi">10.3897/zookeys.277.4741</pub-id></mixed-citation></tp:treatment-meta><tp:nomenclature><tp:taxon-name>
                        <tp:taxon-name-part taxon-name-part-type="genus">Gaeolaelaps</tp:taxon-name-part>
                        <tp:taxon-name-part taxon-name-part-type="species">iranicus</tp:taxon-name-part>
                    <object-id xmlns:xlink="http://www.w3.org/1999/xlink" xlink:type="simple">urn:lsid:zoobank.org:act:2E62A4A8-00F3-4F54-BA82-E10A85DDBCF3</object-id>
								<object-id xmlns:xlink="http://www.w3.org/1999/xlink" xlink:type="simple">http://species-id.net/wiki/Gaeolaelaps_iranicus</object-id>
								</tp:taxon-name><tp:taxon-authority>Kavianpour &amp; Nemati</tp:taxon-authority><tp:taxon-status xmlns:xlink="http://www.w3.org/1999/xlink" xlink:type="simple">sp. n.</tp:taxon-status><xref ref-type="fig" rid="F1">Figures 1</xref><xref ref-type="fig" rid="F2"/><xref ref-type="fig" rid="F3">–8</xref></tp:nomenclature><tp:treatment-sec sec-type="Specimens examined"><title>Specimens examined.</title><p>Holotype, female, soil, Shahreza (<named-content xmlns:xlink="http://www.w3.org/1999/xlink" content-type="dwc:verbatimCoordinates" xlink:type="simple">32°03'N, 51°54'E</named-content>, alt. 1777 m), Esfahan Province, Iran, 11 July 2010; coll., M. Kavianpour.
                    </p><p>Paratypes: Females, soil from different parts of Shahreza, Esfahan province, and from different parts of Chaharmahal Va Bakhtiari and Khuzestan provinces, Iran, with the following data: Esfahan province, Shahreza: eight females (<named-content xmlns:xlink="http://www.w3.org/1999/xlink" content-type="dwc:verbatimCoordinates" xlink:type="simple">32°07'N, 51°55'E</named-content>, alt. 1725 m), 22 August 2010; one female (<named-content xmlns:xlink="http://www.w3.org/1999/xlink" content-type="dwc:verbatimCoordinates" xlink:type="simple">32°06'N, 51°54'E</named-content>, alt. 1747 m), 22 August 2010; three females (<named-content xmlns:xlink="http://www.w3.org/1999/xlink" content-type="dwc:verbatimCoordinates" xlink:type="simple">32°02'N, 51°53'E</named-content>, alt. 1795 m), 1 September 2010; one female (<named-content xmlns:xlink="http://www.w3.org/1999/xlink" content-type="dwc:verbatimCoordinates" xlink:type="simple">32°01'N, 51°53'E</named-content>, alt. 1799 m), 5 September 2010; seven females (<named-content xmlns:xlink="http://www.w3.org/1999/xlink" content-type="dwc:verbatimCoordinates" xlink:type="simple">32°01'N, 51°53'E</named-content>, alt. 1800 m), 20 March 2011; five females (<named-content xmlns:xlink="http://www.w3.org/1999/xlink" content-type="dwc:verbatimCoordinates" xlink:type="simple">32°01'N, 51°53'E</named-content>, alt. 1806 m), 4 April 2011; three females (<named-content xmlns:xlink="http://www.w3.org/1999/xlink" content-type="dwc:verbatimCoordinates" xlink:type="simple">32°02'N, 51°51'E</named-content>, alt. 1827 m), 11 June 2011; three females (<named-content xmlns:xlink="http://www.w3.org/1999/xlink" content-type="dwc:verbatimCoordinates" xlink:type="simple">31°39'N, 51°55'E</named-content>, alt. 2220 m), 9 July 2011; three females (<named-content xmlns:xlink="http://www.w3.org/1999/xlink" content-type="dwc:verbatimCoordinates" xlink:type="simple">32°00'20"N, 51°52'54"E</named-content>, alt. 1823 m), 17 July 2011; one female (<named-content xmlns:xlink="http://www.w3.org/1999/xlink" content-type="dwc:verbatimCoordinates" xlink:type="simple">31°56'N, 51°44'E</named-content>, alt. 1963 m), 4 August 2011.
                    </p><p>Chaharmahal Va Bakhtiari province, Shahrekord (<named-content xmlns:xlink="http://www.w3.org/1999/xlink" content-type="dwc:verbatimCoordinates" xlink:type="simple">32°19'N, 50°51'E</named-content>, alt. 2206 m),three females, soil and litter, 2012, coll., A. Nemati.
                    </p><p>Khuzestan province, Baghmalek (<named-content xmlns:xlink="http://www.w3.org/1999/xlink" content-type="dwc:verbatimCoordinates" xlink:type="simple">31°31'N, 49° 53'E</named-content>, alt. 707 m), two females, soil; Ghaletol (<named-content xmlns:xlink="http://www.w3.org/1999/xlink" content-type="dwc:verbatimCoordinates" xlink:type="simple">31°37'N, 49°53'E</named-content>, alt. 885 m), two females, soil; Izeh (<named-content xmlns:xlink="http://www.w3.org/1999/xlink" content-type="dwc:verbatimCoordinates" xlink:type="simple">31°49'N, 49°52'E</named-content>, alt. 845 m), two females, soil, 2012, coll., A. Nemati.
                    </p></tp:treatment-sec><tp:treatment-sec sec-type="Diagnosis"><title>Diagnosis.</title><p>Female; with small size (330–400); dorsal shield with 36 pairs of setae (<italic>PX2</italic> and <italic>S1</italic> missing), <italic>PX3</italic> setae present between <italic>J</italic> and <italic>Z</italic> series, only two pairs of marginal setae (<italic>r6</italic>, <italic>R5</italic>) in soft lateral cuticle, considerably shorter than dorsal shield setae; peritremes long, extending to anterior of setae <italic>s1</italic>; <italic>leg IV</italic>: tarsus (91-99: basitarsus + telotarsus), (<italic>al1-3</italic>, <italic>av1-</italic><italic>2</italic>, <italic>pl1-3</italic> and <italic>pv1-2</italic> thickened, <italic>ad2-3</italic> and <italic>pd2-3</italic> slender and very elongate: <italic>ad2-3</italic> (0.55–0.57 and 0.66-0.69 × the length of tarsus IV respectively) and <italic>pd2-3</italic> (0.74–0.83 and 0.94-1.02 × the length of tarsus IV respectively).
                    </p></tp:treatment-sec><tp:treatment-sec sec-type="Description"><title>Description of the female</title><p>(n = 7). <xref ref-type="fig" rid="F1">Figures 1</xref><xref ref-type="fig" rid="F2"/><xref ref-type="fig" rid="F3">–8</xref>.
                    </p><p><bold><italic>Dorsal idiosoma</italic></bold>. Fig 1. Dorsal shield oval-shaped, 330-400 long, width at level of setae <italic>r3</italic> 170-195; reticulation more distinct posterior to setae <italic>j6</italic>; shield with 36 pairs of thin and simple setae, 21 pairs on podonotal region (<italic>j1-6</italic>; <italic>z1</italic>, <italic>z2</italic>, <italic>z4-6</italic>; <italic>s1-6</italic>; <italic>r2-5</italic>; <italic>z3</italic> missing) and 15 pairs on opisthonotal region (<italic>J1-5</italic>, <italic>Z1-5</italic>, <italic>S2-5</italic>), including <italic>PX3</italic> between <italic>J</italic> and <italic>Z</italic> series; <italic>PX2</italic> and <italic>S1</italic> missing. Dorsal setae vary in length, with <!--PageBreak-->opisthonotal setae generally slightly longer than podonotal setae: <italic>j1</italic> (14-20), <italic>j2</italic> (16-21), <italic>j3</italic> (20-33), <italic>j4</italic> (21-34), <italic>j5</italic> (20-28), <italic>j6</italic> (22-34); <italic>z1</italic> (8-14), <italic>z2</italic>, <italic>z4</italic>, <italic>z5</italic>, <italic>z6</italic> (22-34); <italic>s1</italic> (13-16), <italic>s2</italic> (15-26), <italic>s3</italic> (26-38), <italic>s4</italic>-<italic>6</italic> (27-36); <italic>r2</italic>, <italic>r3</italic>, <italic>r4</italic> and <italic>r5</italic> (21-31); <italic>J1,J2</italic> (21-28), <italic>J3</italic> (18-28), <italic>J4</italic> (25-34), <italic>J5</italic> (29-39); <italic>Z1</italic> (25-34), <italic>Z2</italic>-<italic>Z3</italic> (18-30), <italic>Z4</italic> (26-39), <italic>Z5</italic> longest (40-50), <italic>S2</italic>-<italic>S4</italic> (14-20), <italic>S5</italic> (18-25). Cuticle between dorsal and ventral side of body bearing <italic>r6</italic> (between <italic>s6</italic> and <italic>Z1</italic>) and <italic>R5</italic> (between <italic>S4</italic>-<italic>S5</italic>), length 8 and 12 µm long, respectively. Podonotal and opisthonotal regions with 9 and 10 pairs of lyrifissures and pore-like structures, respectively, as shown in <xref ref-type="fig" rid="F1">Fig. 1</xref>.
                    </p><p><bold><italic>Ventral idiosoma</italic></bold> (Fig 2). Tritosternum with tubular base (23-26) and pilose laciniae (70-75). Pre-sternal area granulated, with a pair of distinct, although poorly sclerotized plates. Sternal shield with smooth surface, 111-114 long, 114-118 wide (at level of projection between coxae II-III), with very small notch anteromedially; posterior margin irregular, almost straight. Sternal setae smooth, <italic>st1</italic>, <italic>st2</italic> and <italic>st3</italic> (26-29), <!--PageBreak--><italic>iv1</italic> slit-like, located slightly behind <italic>st1</italic>; <italic>iv2</italic> pore-like, between <italic>st2</italic>-<italic>st3</italic>. Setae <italic>st4</italic> (23-26) and pore-like <italic>iv3</italic> located on integument. Tongue-shaped genital shield 127-135 long (including hyaline flap at base of posterior margin of sternal shield), 57-60 wide, bearing 1 pair of setae (<italic>st5</italic> = 21-28) and a pattern of inverted v-shaped lines; paragenital pores (<italic>iv5</italic>) on soft integument near genital setae. Anal shield pyriform, reticulated, 65-70 long, 62-67 wide, post-anal seta (34-42) longer than paranal setae (18-22). Cribrum like a strip of teeth, extending laterally to level of post-anal seta. Opisthogastric surface with: 1 pair of suboval metapodal plates (12-15 × 3-6); 2 pairs of minute platelets (between metapodal plate and paragenital platelet); 1 pair of narrow, elongate paragenital platelets; 9 pairs of smooth setae, <italic>ZV1</italic>-<italic>4</italic> and <italic>JV1</italic>-<italic>5</italic> 16-29 long; and 7 pairs of pore-like structures, plus 1 pair on lateral margin of anal shield.
                    </p><p>Stigma surrounded by short, narrow, pointed stigmatal plate, which extends posteriorly past level of mid-coxae IV (a distance ca. thrice diameter of stigma). Peritremes long, extending to anterior of setae <italic>s1</italic>. Narrow endopodal platelet present mesad coxae III–IV. Narrow exopodal plate surrounding coxae IV, and small exopodal plate between coxae II–III.
                    </p><p><bold><italic>Gnathosoma</italic></bold>. Hypostome (<xref ref-type="fig" rid="F2">Fig. 3</xref>) with 3 pairs of similar smooth simple setae; <italic>h1</italic>, <italic>h3</italic> (20-26), <italic>h2</italic> (15-17). Palpcoxal setae 15-18 long. Deutosternal groove with 6 rows of 8-10 denticles; corniculi normal, horn-like. Epistome rounded with fine denticulations at anterior margin (<xref ref-type="fig" rid="F2">Fig. 4</xref>). Chelicerae (<xref ref-type="fig" rid="F2">Fig. 5</xref>) normal for genus, arthrodial processes developed, moveable digit (40-45) with 2 teeth, middle article (105-120), fixed digit with 4 teeth + offset tooth (gabelzahn), setaceous pilus dentilis small. Palp chaetotaxy normal (sensu <xref ref-type="bibr" rid="B6">Evans and Till 1966</xref>), with simple setae except <italic>al</italic> on femur thickened, spine-like, <italic>al1</italic> and <italic>al2</italic> of genu thickened, <italic>al1</italic> with tip rounded and <italic>al2</italic> spine-like; palp apotele two-tined (<xref ref-type="fig" rid="F2">Fig. 6</xref>).
                    </p><p><!--PageBreak--><bold><italic>Legs</italic></bold>. Tarsi I–IV with claws and ambulacra. Legs I (432-442) and IV (382-397), longer than legs II (283-291) and III (255-270). Chaetotaxy of all leg segments normal for <italic><tp:taxon-name>Gaeolaelaps</tp:taxon-name></italic> (sensu <xref ref-type="bibr" rid="B3">Beaulieu 2009</xref>). Chaetotaxy of legs II and IV as shown in <xref ref-type="fig" rid="F3">igures 7 and 8</xref>, respectively. Setae on legs I and III simple, slender; some setae on legs II and IV thickened or elongate, as follows. Leg II: femur (<italic>al2</italic> and <italic>av2</italic> short, slightly thickened, <italic>pd1</italic> elongate, slender), genu (setae <italic>av1</italic> and <italic>pv1</italic> slightly thickened), tibia (<italic>av1</italic> and <italic>pv1</italic> slightly thickened), tarsus (all setae thickened, except <italic>al2-3</italic>, <italic>pl2-3</italic>, <italic>ad3</italic> and <italic>pd3</italic>). Leg IV: trochanter (seta <italic>pv2</italic> thickened), femur (seta <italic>pd</italic> thickened, <italic>ad1</italic> elongate, slightly thickened), tibia (setae <italic>al1</italic>, <italic>av1</italic> and <italic>pv1</italic> thickened), tarsus (<italic>al1-3</italic>, <italic>av1-2</italic>, <italic>pl1-3</italic> and <italic>pv1-2</italic> thickened, <italic>ad2-3</italic> and <italic>pd2-3</italic> very elongate).
                    </p><p><bold><italic>Insemination structures</italic></bold>. Not seen.
                    </p></tp:treatment-sec><tp:treatment-sec sec-type="Male"><title>Male.</title><p>Unknown.</p></tp:treatment-sec><tp:treatment-sec sec-type="Etymology"><title>Etymology.</title><p>The name of this new species refers to the currently known geographic range of the mite.</p></tp:treatment-sec><tp:treatment-sec sec-type="Notes"><title>Notes.</title><p><italic><tp:taxon-name>Gaeolaelaps iranicus</tp:taxon-name></italic> sp. n. is differentiated by the following combination of characters: small size (330–400 long), the presence of four very long setae on tarsus IV (<italic>ad2</italic>, <italic>ad3</italic>, <italic>pd2</italic> and <italic>pd3</italic>), and 36 pairs of dorsal setae, with the absence of <italic>PX2</italic> and <italic>S1</italic> on the opisthonotal part of the dorsal shield, and the presence of two pairs of <italic>r</italic>-setae (<italic>r6</italic>, <italic>R5</italic>) on soft cuticle, which are considerably shorter than the dorsal shield setae.
                    </p><p>The dorsal shield chaetotaxy is not always properly described, especially in older descriptions. However, species with as few as 36 pairs of setae appear to be rare, but some species do lack one pair of <italic>PX</italic> setae, as found in <italic><tp:taxon-name>Gaeolaelaps iranicus</tp:taxon-name></italic>. Some specimens of <!--PageBreak--><italic><tp:taxon-name>Gaeolaelaps fishtowni</tp:taxon-name></italic> (<xref ref-type="bibr" rid="B30">Ruf and Koehler 1993</xref>) appear to lack seta <italic>PX3</italic> but this species is larger than <italic><tp:taxon-name>Gaeolaelaps iranicus</tp:taxon-name></italic> (565-653), has thickened spine or spur-like setae on the femur, genu, tibia and tarsus of leg II and tarsus IV, and the dorsal shield is posteriorly attenuated.
                    </p><p><italic><tp:taxon-name>Gaeolaelaps vanpletzeni</tp:taxon-name></italic> (<xref ref-type="bibr" rid="B35">Van Aswegen and Loots 1970</xref>) has 38 pairs of setae on dorsal shield, lacking the <italic>R</italic> series, and has only one pair of <italic>PX</italic> setae (<italic>PX2)</italic>, while <italic><tp:taxon-name>Gaeolaelaps iranicus</tp:taxon-name></italic> sp. n. has 36 pairs of dorsal setae, with <italic>R5</italic> and <italic>PX3</italic> present. <italic><tp:taxon-name>Gaeolaelaps spiniseta</tp:taxon-name></italic> (<xref ref-type="bibr" rid="B2">Barilo 1991</xref>) has 38 pairs of dorsal setae, with one pair of <italic>PX</italic> setae (<italic>PX2</italic>), a larger size (505–525), and with elongate spine-like setae on tarsus IV.
                    </p><p><italic><tp:taxon-name>Gaeolaelaps kargi</tp:taxon-name></italic> (Costa) has two elongate setae on tarsus IV, <italic>S1</italic> and <italic>PX2-3</italic> present, the postanal seta as long as the para-anal setae, and lacks elongate setae on genu IV. In contrast, <italic><tp:taxon-name>Gaeolaelaps iranicus</tp:taxon-name></italic> sp. n. has four elongate setae on tarsus IV, lacks <italic>S1</italic> and <italic>PX2</italic> , the post-anal seta is considerably longer than the para-anal setae, and has two elongate setae (<italic>ad1</italic> and <italic>pd1</italic>) on genu IV.
                    </p><p><italic><tp:taxon-name>Gaeolaelaps nolli</tp:taxon-name></italic> (Karg) has two elongate setae on tarsus IV, a short peritreme (extending to the middle part of coxae II) and has <italic>z3</italic>, <italic>PX2</italic> and <italic>S2</italic>, while <italic><tp:taxon-name>Gaeolaelaps iranicus</tp:taxon-name></italic> sp. n. has four elongate setae on tarsus IV, a longer peritreme and lacks z3, <italic>PX2</italic> and <italic>S2</italic>.
                    </p><p>Some characters of <italic><tp:taxon-name>Gaeolaelaps iranicus</tp:taxon-name></italic> sp. n. seem to be unique, but again poor descriptions hinder comparisons from the literature. For example, the presence of elongate setae on the femur, genu and tibia of leg IV (<italic>ad1</italic> on femur, <italic>ad1</italic> and <italic>pd1</italic> on genu, <italic>ad2-3</italic> and <italic>pd2-3</italic> on tarsus) is likely, in combination, to be unique in <italic><tp:taxon-name>Gaeolaelaps</tp:taxon-name></italic>. The length of leg segments and the relative lengths of the setae and their form may also be of taxonomic value. Hence we also report the following data relating to these characters: femur IV (80-82), <italic>ad1</italic> (0.77–0.87× the length of femur); genu IV (55-57), <italic>ad1</italic> (0.77-0.91 × the length of genu), <italic>pd1</italic> (0.77-0.86 × the length of genu); tarsus IV (91-99: basitarsus + telotarsus), (<italic>al1-3</italic>, <italic>av1-2</italic>, <italic>pl1-3</italic> and <italic>pv1-2</italic> thickened, <italic>ad2-3</italic> and <italic>pd2-3</italic> slender and very elongate: <italic>ad2-3</italic> (0.55-0.57 and 0.66-0.69 × the length of tarsus IV respectively) and <italic>pd2-3</italic> (0.74-0.83 and 0.94-1.02 × the length of tarsus IV respectively).
                    </p><fig id="F1" position="float" orientation="portrait"><label>Figures 1–2.</label><caption><p><italic><tp:taxon-name>Gaeolaelaps iranicus</tp:taxon-name></italic> Kavianpour &amp; Nemati sp. n., Female. <bold>1</bold> Dorsum <bold>2</bold> Venter.</p></caption><graphic xmlns:xlink="http://www.w3.org/1999/xlink" xlink:href="ZooKeys-277-001-g001.jpg" position="float" orientation="portrait" xlink:type="simple"/></fig><fig id="F2" position="float" orientation="portrait"><label>Figures 3–6.</label><caption><p><italic><tp:taxon-name>Gaeolaelaps iranicus</tp:taxon-name></italic> Kavianpour &amp; Nemati sp. n., Female. <bold>3</bold> Hypostome <bold>4</bold> Epistome <bold>5</bold> Chelicera <bold>6</bold> Apotele.</p></caption><graphic xmlns:xlink="http://www.w3.org/1999/xlink" xlink:href="ZooKeys-277-001-g002.jpg" position="float" orientation="portrait" xlink:type="simple"/></fig><fig id="F3" position="float" orientation="portrait"><label>Figures 7–8.</label><caption><p><italic><tp:taxon-name>Gaeolaelaps iranicus</tp:taxon-name></italic> Kavianpour &amp; Nemati sp. n., Female. <bold>7</bold> Leg II <bold>8</bold> Leg IV.</p></caption><graphic xmlns:xlink="http://www.w3.org/1999/xlink" xlink:href="ZooKeys-277-001-g003.jpg" position="float" orientation="portrait" xlink:type="simple"/></fig></tp:treatment-sec><ref-list><ref id="B6"><mixed-citation xmlns:xlink="http://www.w3.org/1999/xlink" xlink:type="simple"><person-group><name name-style="western"><surname>Evans</surname><given-names>GO</given-names></name><name name-style="western"><surname>Till</surname><given-names>WM</given-names></name></person-group> (<year>1966</year>)<article-title> Studies on the British Dermanyssidae (Acari: Mesostigmata). Part II. Classification.</article-title><source>Bulletin of the British Museum (Natural History) Zoology </source><volume>14</volume>: <fpage>107</fpage>-<lpage>370</lpage>.</mixed-citation></ref><ref id="B3"><mixed-citation xmlns:xlink="http://www.w3.org/1999/xlink" xlink:type="simple"><person-group><name name-style="western"><surname>Beaulieu</surname><given-names>F</given-names></name></person-group> (<year>2009</year>)<article-title> Review of the mite genus <italic>Gaeolaelaps</italic> Evans and Till (Acari: Laelapidae) and description of a new species from North America, <italic>G. gillespiei</italic> n. sp.</article-title><source>Zootaxa </source><volume>2158</volume>: <fpage>33</fpage>-<lpage>49</lpage>.</mixed-citation></ref><ref id="B30"><mixed-citation xmlns:xlink="http://www.w3.org/1999/xlink" xlink:type="simple"><person-group><name name-style="western"><surname>Ruf</surname><given-names>A</given-names></name><name name-style="western"><surname>Koehler</surname><given-names>H</given-names></name></person-group> (<year>1993</year>)<article-title> <italic>Hypoaspis fishtowni</italic> sp. nov. (Acari, Mesostigmata, Laelapidae): a new predatory mite.</article-title><source>Acarologia </source><volume>34</volume>: <fpage>193</fpage>-<lpage>198</lpage>.</mixed-citation></ref><ref id="B35"><mixed-citation xmlns:xlink="http://www.w3.org/1999/xlink" xlink:type="simple"><!--PageBreak--><person-group><name name-style="western"><surname>Van Aswegen</surname><given-names>PIM</given-names></name><name name-style="western"><surname>Loots</surname><given-names>GC</given-names></name></person-group> (<year>1970</year>)<article-title> A taxonomic study of the genus Hypoaspis Canestrini sens. lat. (Acari: Laelapinae) in the Ethiopian region.</article-title><source>Publicações Culturais da Companhia de Diamantes de Angola </source><volume>82</volume>: <fpage>167</fpage>-<lpage>213</lpage>.</mixed-citation></ref><ref id="B2"><mixed-citation xmlns:xlink="http://www.w3.org/1999/xlink" xlink:type="simple"><person-group><name name-style="western"><surname>Barilo</surname><given-names>AB</given-names></name></person-group> (<year>1991</year>)<article-title> New species of the soil laelapid mites (Parasitiformes, Laelapidae) from Middle Asia.</article-title><source>Vestnik Zoologii </source><volume>25</volume> (<issue>1</issue>): <fpage>13</fpage>-<lpage>17</lpage>. [In Russian]</mixed-citation></ref></ref-list></tp:taxon-treatment>
